# Supplementary material for: Hybrid Bead Air Filters with Low Pressure Drops at a High Flow Rate for the Removal of Particulate Matter and HCHO
Source: Polymers (Basel). 2022 Jan 21;14(3):422. doi: 10.3390/polym14030422 (PMC8840364; doi:10.3390/polym14030422)
Supplement: Supplementary file 1 [file polymers-14-00422-s001.zip]

Archive with 1 entries (1 files):
- polymers-1493873-supplementary.pdf
